# Supplementary material for: Isolation and LC-QToF Characterization of Secondary Metabolites from an Endemic Plant Artemisia heptapotamica Poljak
Source: Molecules. 2023 Mar 23;28(7):2908. doi: 10.3390/molecules28072908 (PMC10096343; doi:10.3390/molecules28072908)
Supplement: Supplementary file 1 [file molecules-28-02908-s001.zip]

Archive with 1 entries (1 files):
- molecules-2283955-supplementary.pdf
